# Supplementary material for: First-line atezolizumab/bevacizumab or durvalumab/tremelimumab in advanced hepatocellular carcinoma: a real world, multicenter retrospective study
Source: Oncologist. 2025 Sep 18;30(11):oyaf286. doi: 10.1093/oncolo/oyaf286 (PMC12604940; doi:10.1093/oncolo/oyaf286)
Supplement: oyaf286_Supplementary_Data [file oyaf286_supplementary_data.zip]

Archive with 13 entries (13 files):
- Supplemental Table 12.docx
- Supplemental Figure 1a_1b.tif
- Supplemental Table 1.docx
- Supplemental Table 2.docx
- Supplemental Table 3.docx
- Supplemental Table 4.docx
- Supplemental Table 5.docx
- Supplemental Table 6.docx
- Supplemental Table 7.docx
- Supplemental Table 8.docx
- Supplemental Table 9.docx
- Supplemental Table 10.docx
- Supplemental Table 11.docx
